# Supplementary material for: Measuring Cardiac Dyssynchrony with DENSE (Displacement Encoding with Stimulated Echoes)—A Systematic Review
Source: Rev Cardiovasc Med. 2023 Sep 18;24(9):261. doi: 10.31083/j.rcm2409261 (PMC11270089; doi:10.31083/j.rcm2409261)
Supplement: Supplementary file 1 [file 2153-8174-24-9-261-s1.zip]

Archive with 1 entries (1 files):
- 2153-8174-24-9-261-s1.pdf
